# Supplementary material for: Mapping the Early Dispersal Patterns of SARS-CoV-2 Omicron BA.4 and BA.5 Subvariants in the Absence of Travel Restrictions and Testing at the Borders in Europe
Source: Viruses. 2022 Dec 31;15(1):133. doi: 10.3390/v15010133 (PMC9865345; doi:10.3390/v15010133)
Supplement: Supplementary file 1 [file viruses-15-00133-s001.zip]

Archive with 1 entries (1 files):
- viruses-2070387-supplementary.pdf
